# Supplementary material for: Distinct Imaging Features of Peripheral Nerve Sheath Tumours in NF2-Related Schwannomatosis: A Case Report
Source: Case Rep Neurol Med. 2025 Oct 9;2025:6923539. doi: 10.1155/crnm/6923539 (PMC12530925; doi:10.1155/crnm/6923539)
Supplement: Supporting Information — Additional supporting information can be found online in the Supporting Information section. [file 6923539.f1.zip]

Archive with 11 entries (11 files):
- Supp_Figure_1.PNG
- Supp_Figure_2.PNG
- Supp_Table 1.docx
- Supp_Table 2.docx
- Supp_Video_1.mp4
- Supp_Video_2.mp4
- Supp_Video_3.mp4
- Supp_Video_4.mp4
- Supp_Video_5.mp4
- Supp_Video_6.mp4
- Supp_Video_7.mp4
